# Supplementary material for: Development of a Dragonfly-Inspired High Aerodynamic Force Flapping-Wing Mechanism Using Asymmetric Wing Flapping Motion
Source: Biomimetics (Basel). 2025 May 11;10(5):309. doi: 10.3390/biomimetics10050309 (PMC12108758; doi:10.3390/biomimetics10050309)
Supplement: Supplementary file 1 [file biomimetics-10-00309-s001.zip]

Archive with 1 entries (1 files):
- biomimetics-3611903-supplementary.mp4
